# Supplementary material for: Accelerated mafic weathering in Southeast Asia linked to late Neogene cooling
Source: Sci Adv. 2023 Mar 29;9(13):eadf3141. doi: 10.1126/sciadv.adf3141 (PMC10058235; doi:10.1126/sciadv.adf3141)
Supplement: Supplementary file 2 — Tables S1 to S8 [file sciadv.adf3141_tables_s1_to_s8.zip]

Archive with 1 entries (1 files):
- adf3141_Tables_S1_to_S8.xlsx
