# Supplementary material for: Accelerated mafic weathering in Southeast Asia linked to late Neogene cooling
Source: Sci Adv. 2023 Mar 29;9(13):eadf3141. doi: 10.1126/sciadv.adf3141 (PMC10058235; doi:10.1126/sciadv.adf3141)
Supplement: Supplementary file 2 — Tables S1 to S8 [file sciadv.adf3141_tables_s1_to_s8.zip › adf3141_Tables_S1_to_S8.xlsx]

## Sheet: Table S1
Table S1
Mass accumulation rates of clay and silt-size fractions, and Nd isotopic compositions of foraminiferal separates and grain-size detrital fractions at Site U1482
											Linear sedimentation rates	Mass accumulation rates		Bulk foraminiferal separates (>125µm)						Fine clays (<0.8µm)						Fine silts (4-12µm)						Medium-coarse silts (10-63µm)
	Sample	Hole	Core	Type	Section	Top Offset	Bottom Offset	Depth	Age	Dry density		MAR clays	MAR silts	143Nd/144Nd			eNd			143Nd/144Nd			eNd			143Nd/144Nd			eNd			143Nd/144Nd			eNd
#						(cm)	(cm)	(mbsf)	(Ma)	(g/cm3)	(cm/kyr)	(g/cm2/kyr)		± 2 se			± 2 se			± 2 se			± 2 se			± 2 se			± 2 se			± 2 se			± 2 se
1	U1482	A	1	H	1	2	6	0	0	0.613				0.512271	±	2.25524e-05	-7.00611	±	0.439936	0.511987	±	9.32647e-06	-12.5523	±	0.181934	0.511908	±	9.32647e-06	-14.0926	±	0.181934	0.511911	±	7.83197e-06	-14.0283	±	0.15278
2	U1482	A	1	H	1	145	150	1.5	0.0626061	0.613	2.39593	0.0580629	0.0399733	0.512383	±	1.93316e-05	-4.81048	±	0.377107		a					0.51214	±	6.62208e-06	-9.55443	±	0.129178	0.511884	±	9.46482e-06	-14.5489	±	0.184633
3	U1482	A	2	H	1	70	74	3.6	0.0792368	0.684	12.6272	0.940115	0.298443	0.512265	±	1.89978e-05	-7.1234	±	0.370595	0.512053	±	6.79256e-06	-11.2613	±	0.132504		a						a
4	U1482	A	3	H	1	70	74	13.1	0.169548	0.744	10.5192	0.859429	0.370986	0.512326	±	2.03656e-05	-5.92755	±	0.397277	0.512078	±	5.62127e-06	-10.7603	±	0.109656		a						a
5	U1482	A	4	H	1	70	74	22.6	0.284239	0.789	8.28313	0.860463	0.27892	0.512234	±	2.01279e-05	-7.72112	±	0.39264	0.512158	±	4.91355e-06	-9.20782	±	0.0958499	0.511868	±	4.91355e-06	-14.8664	±	0.0958499	0.511723	±	6.81241e-06	-17.7008	±	0.132891
6	U1482	A	5	H	1	70	74	32.1	0.422711	0.771	6.86061	0.351761	0.197476	0.512272	±	2.99114e-05	-6.98625	±	0.583489	0.51216	±	5.86637e-06	-9.16148	±	0.114437	0.511935	±	5.86637e-06	-13.5513	±	0.114437	0.511763	±	4.17424e-06	-16.9047	±	0.081428
7	U1482	A	5	H	5	145	150	38.9	0.535986	0.893	6.00306	0.667075	0.24649	0.512252	±	9.45781e-06	-7.37089	±	0.184496	0.511983	±	5.57261e-06	-12.6161	±	0.108706	0.511733	±	5.57261e-06	-17.5048	±	0.108706	0.511703	±	5.69866e-06	-18.0888	±	0.111165
8	U1482	A	6	H	4	70	74	46.1	0.668348	0.891	5.43964	0.660951	0.173824	0.512249	±	2.17551e-05	-7.43334	±	0.424382	0.512031	±	5.60816e-06	-11.6752	±	0.1094	0.511772	±	5.60816e-06	-16.7343	±	0.1094	0.511719	±	6.44439e-06	-17.7695	±	0.125712
9	U1482	A	7	H	4	70	74	55.6	0.861694	0.894	4.91346	0.850671	0.21011	0.512147	±	2.08659e-05	-9.41401	±	0.407035	0.511958	±	5.40033e-06	-13.1054	±	0.105346	0.511726	±	5.40033e-06	-17.6426	±	0.105346	0.511698	±	5.50443e-06	-18.1782	±	0.107376
10	U1482	A	8	H	4	70	74	65.1	1.07507	0.871	4.45224	0.345251	0.133447	0.512255	±	1.79201e-05	-7.31073	±	0.349571	0.512038	±	6.27019e-06	-11.5488	±	0.122314	0.511818	±	6.27019e-06	-15.8323	±	0.122314	0.511708	±	6.13785e-06	-17.9922	±	0.119732
11	U1482	A	9	H	4	66	70	74.6	1.30691	0.885	4.09758	0.524899	0.0890549	0.512159	±	1.58311e-05	-9.18004	±	0.30882	0.511959	±	4.81756e-06	-13.0929	±	0.0939774	0.511701	±	4.81756e-06	-18.1247	±	0.0939774	0.511672	±	6.47078e-06	-18.6906	±	0.126227
12	U1482	A	10	H	6	145	150	87.9	1.6591	0.944	3.77642	0.348418	0.164979	0.512169	±	9.84781e-06	-8.99592	±	0.192104	0.511963	±	4.69137e-06	-13.0049	±	0.0915156	0.511735	±	4.69137e-06	-17.4581	±	0.0915156	0.511685	±	7.55754e-06	-18.4327	±	0.147427
13	U1482	A	11	H	4	70	74	93.6	1.81869	0.943	3.5717	0.264624	0.100239	0.51225	±	1.79016e-05	-7.41848	±	0.34921	0.512095	±	5.93418e-06	-10.43	±	0.115759	0.511856	±	5.93418e-06	-15.0988	±	0.115759	0.511746	±	5.8942e-06	-17.2391	±	0.11498
14	U1482	A	12	H	4	70	74	103.1	2.09442	0.953	3.44537	0.37021	0.103677	0.512308	±	2.56e-05	-6.28954	±	0.499385	0.512158	±	6.95024e-06	-9.21359	±	0.13558	0.511976	±	6.95024e-06	-12.7633	±	0.13558	0.511799	±	4.69281e-06	-16.2065	±	0.0915438
15	U1482	A	13	H	4	70	74	112.6	2.38023	0.977	3.32392	0.27861	0.135513	0.512277	±	9.00276e-06	-6.89347	±	0.175619	0.512099	±	6.1563e-06	-10.3641	±	0.120092	0.511974	±	6.1563e-06	-12.8016	±	0.120092	0.511749	±	6.07867e-06	-17.1931	±	0.118578
16	U1482	A	14	H	4	66	70	122.1	2.67347	0.985	3.23962	0.315043	0.102934	0.512183	±	1.44005e-05	-8.71406	±	0.280913	0.512022	±	8.21751e-06	-11.8696	±	0.160301	0.511795	±	8.21751e-06	-16.2907	±	0.160301	0.511724	±	9.1712e-06	-17.6641	±	0.178905
17	U1482	A	15	H	6	145	150	135.4	3.09104	1.031	3.1851	0.354529	0.138047	0.512195	±	1.27438e-05	-8.49388	±	0.248597	0.51194	±	6.54874e-06	-13.46	±	0.127748	0.511676	±	6.54874e-06	-18.6139	±	0.127748	0.511674	±	6.44857e-06	-18.6497	±	0.125794
18	U1482	A	16	H	4	70	74	141.1	3.27066	1.031	3.17346	0.313838	0.090561	0.512042	±	1.56443e-05	-11.4614	±	0.305177	0.511898	±	5.60799e-06	-14.2878	±	0.109396	0.511677	±	5.60799e-06	-18.5824	±	0.109396	0.511656	±	6.51779e-06	-19.0034	±	0.127144
19	U1482	A	17	H	4	70	74	150.6	3.56825	0.877	3.1923	0.331537	0.0645391	0.512138	±	1.25522e-05	-9.59118	±	0.244858	0.511963	±	4.84493e-06	-13.0062	±	0.0945112	0.511737	±	4.84493e-06	-17.4116	±	0.0945112	0.511742	±	6.081e-06	-17.3201	±	0.118624
20	U1482	A	18	H	4	70	74	160.1	3.86058	1.082	3.2497	0.232947	0.098343	0.512075	±	9.82542e-06	-10.8193	±	0.191667	0.511908	±	6.12756e-06	-14.0882	±	0.119532	0.511658	±	6.12756e-06	-18.9594	±	0.119532	0.511628	±	7.04523e-06	-19.5438	±	0.137433
21	U1482	A	19	H	4	70	74	169.6	4.14395	1.193	3.35255	0.529251	0.150281	0.511997	±	1.01951e-05	-12.3468	±	0.198878	0.511834	±	7.13074e-06	-15.5342	±	0.139101	0.51165	±	7.13074e-06	-19.1181	±	0.139101	0.511626	±	6.9975e-06	-19.5913	±	0.136502
22	U1482	A	20	H	6	145	150	182.9	4.51808	1.06	3.55491	0.25808	0.0775451	0.512023	±	1.08466e-05	-11.8321	±	0.211587	0.51182	±	8.24469e-06	-15.7951	±	0.160831	0.511618	±	8.24469e-06	-19.7385	±	0.160831	0.511615	±	6.97841e-06	-19.7931	±	0.13613
23	U1482	A	21	H	4	70	74	188.7	4.67042	1.099	3.80727	0.391503	0.15411	0.512005	±	1.32987e-05	-12.199	±	0.259421	0.511856	±	5.59662e-06	-15.1035	±	0.109175	0.511652	±	5.59662e-06	-19.0841	±	0.109175	0.511665	±	5.78594e-06	-18.8339	±	0.112868
24	U1482	A	22	H	4	70	74	198.2	4.90221	1.054	4.09844	0.48756	0.065702	0.512035	±	1.3491e-05	-11.6029	±	0.263172	0.511859	±	8.88353e-06	-15.0478	±	0.173293		a						a
25	U1482	A	23	H	2	70	74	204.6	5.044	1.078	4.514	0.53375	0.137429	0.51198	±	1.42411e-05	-12.6731	±	0.277805	0.511864	±	6.63486e-06	-14.9496	±	0.129428	0.511697	±	6.63486e-06	-18.1995	±	0.129428		a
26	U1482	A	24	H	2	70	74	214.1	5.22957	1.023	5.11931	0.536413	0.125458	0.512012	±	2.51538e-05	-12.049	±	0.490682	0.511871	±	6.76672e-06	-14.8005	±	0.132	0.511677	±	6.76672e-06	-18.5912	±	0.132	0.511674	±	1.10002e-05	-18.6451	±	0.214584
27	U1482	A	25	H	2	70	74	223.6	5.38099	1.07	6.27381	0.631672	0.149278	0.512012	±	2.02196e-05	-12.0559	±	0.394428	0.511879	±	5.66378e-06	-14.6456	±	0.110485	0.51174	±	5.66378e-06	-17.3619	±	0.110485		a
28	U1482	A	25	H	6	147	152	230.4	5.46555	1.063	8.04128	0.208948	0.0759811	0.512087	±	1.94997e-05	-10.5955	±	0.380386	0.511835	±	5.64303e-06	-15.5063	±	0.11008	0.511668	±	5.64303e-06	-18.7642	±	0.11008		b
29	U1482	A	26	H	4	70	74	236.1	5.51951	1.148	10.565	1.30566	0.276784	0.51199	±	1.91391e-05	-12.4888	±	0.373351	0.511864	±	7.88385e-06	-14.9366	±	0.153792		a						a
30	U1482	A	27	H	4	70	74	245.6	5.57172	1.057	18.1948	1.57377	0.329491	0.512068	±	1.62963e-05	-10.9585	±	0.317896	0.511901	±	6.85374e-06	-14.2267	±	0.133698		a						a
31	U1482	A	28	H	4	70	74	255.2	5.6871	1.095	8.32021	0.891153	0.252804	0.512035	±	1.95506e-05	-11.6101	±	0.381379	0.511868	±	7.34755e-06	-14.8654	±	0.14333		a						b
32	U1482	A	29	H	4	70	74	264.6	5.83224	1.103	6.47628	0.294209	0.188007	0.511935	±	1.61773e-05	-13.5621	±	0.315575	0.511833	±	6.90547e-06	-15.5412	±	0.134707	0.511757	±	6.90547e-06	-17.0238	±	0.134707	0.511743	±	6.78374e-06	-17.3036	±	0.132332
33	U1482	A	30	H	6	148	153	278	6.07024	1.427	5.63032	0.495027	0.378398	0.511966	±	1.74911e-05	-12.9542	±	0.341203	0.511839	±	5.28242e-06	-15.4353	±	0.103046	0.511758	±	5.28242e-06	-17.0023	±	0.103046	0.511768	±	5.96576e-06	-16.8067	±	0.116376
34	U1482	A	31	H	4	70	74	283.7	6.18035	1.079	5.17661	0.84263	0.413548	0.51195	±	9.34076e-06	-13.2667	±	0.182212	0.511855	±	5.02796e-06	-15.1113	±	0.0980816	0.511765	±	5.02796e-06	-16.8764	±	0.0980816	0.511717	±	8.73996e-06	-17.8016	±	0.170493
35	U1482	A	32	H	4	70	74	293.1	6.37063	1.203	4.94009	0.56953	0.225366	0.512021	±	1.67668e-05	-11.888	±	0.327073	0.511883	±	7.27754e-06	-14.5658	±	0.141965	0.51179	±	7.27754e-06	-16.3933	±	0.141965	0.511799	±	4.33141e-06	-16.2147	±	0.0844939
36	U1482	A	33	H	4	70	74	302.7	6.57293	1.129	4.74544	0.277757	0.133222	0.512035	±	2.50771e-05	-11.6099	±	0.489185	0.511896	±	7.39396e-06	-14.3108	±	0.144236	0.511772	±	7.39396e-06	-16.731	±	0.144236	0.511745	±	8.71587e-06	-17.2547	±	0.170023
37	U1482	A	34	H	4	70	74	311.9	6.77089	1.137	4.64735	0.511882	0.12995	0.511984	±	1.9367e-05	-12.5931	±	0.377796	0.51186	±	6.64402e-06	-15.0277	±	0.129607		a						a
38	U1482	A	35	H	6	143	148	325.1	7.0552	1.154	4.6429	0.359433	0.184755	0.512012	±	1.40673e-05	-12.0488	±	0.274414	0.511861	±	5.38489e-06	-15.0016	±	0.105044	0.511712	±	5.38489e-06	-17.9084	±	0.105044	0.511716	±	5.13904e-06	-17.8353	±	0.100249
39	U1482	A	36	H	4	70	74	330.9	7.17802	1.481	4.72254	0.429889	0.125876	0.512027	±	1.71953e-05	-11.7673	±	0.335433	0.511877	±	6.14202e-06	-14.6827	±	0.119814	0.511703	±	6.14202e-06	-18.0791	±	0.119814	0.51173	±	7.58303e-06	-17.5521	±	0.147924
40	U1482	A	37	H	4	70	74	340.4	7.37346	1.25	4.86082	0.430074	0.0579768	0.512094	±	1.52663e-05	-10.4641	±	0.297803	0.511894	±	7.21494e-06	-14.3511	±	0.140744		a						b
41	U1482	A	38	F	4	70	74	349.5	7.55107	1.185	5.1235	0.358933	0.0519211	0.512025	±	1.84346e-05	-11.8042	±	0.359609	0.511895	±	7.88244e-06	-14.3377	±	0.153765	0.511682	±	7.88244e-06	-18.5002	±	0.153765		b
42	U1482	A	39	F	4	50	54	354.3	7.63986	1.234	5.40584	0.410914	0.040766	0.512075	±	1.97883e-05	-10.8322	±	0.386014	0.51189	±	6.00038e-06	-14.4333	±	0.117051	0.51164	±	6.00038e-06	-19.3184	±	0.117051		b
43	U1482	A	40	F	4	50	54	358.8	7.71949	1.316	5.65135	0.498029	0.0556075	0.512016	±	1.46069e-05	-11.9714	±	0.284941	0.511895	±	8.75598e-06	-14.347	±	0.170805	0.511666	±	8.75598e-06	-18.8067	±	0.170805		b
44	U1482	A	41	F	4	50	54	363.5	7.79849	1.171	5.94942	0.385233	0.0492776	0.512049	±	1.76013e-05	-11.3404	±	0.343353		b					0.511687	±	7.44351e-06	-18.3928	±	0.145202		b
45	U1482	A	42	F	3	122	132	367.7	7.86512	1.294	6.30278	0.709087	0.0623373	0.512046	±	1.88861e-05	-11.3953	±	0.368415	0.511918	±	4.51568e-06	-13.8969	±	0.0880884	0.511766	±	4.51568e-06	-16.8543	±	0.0880884		b
46	U1482	A	42	F	4	50	54	368.3	7.87432	1.107	6.52512	0.530074	0.0742943	0.511991	±	1.02694e-05	-12.4638	±	0.200328		b					0.511693	±	1.02694e-05	-18.276	±	0.200328		b
a - eNd values excluded from discussion due to phosphate contamination (see Supplementary Materials).
b - not analysed

## Sheet: Table S2
Table S2
Rare earth and trace element abundances in fine clay (<0.8µm) detrital fractions at Site U1482
	Sample	Hole	Core	Type	Section	Top Offset	Bottom Offset	Depth	Age	Rb	Sr	Y	Zr	Ba	La	Ce	Pr	Nd	Sm	Eu	Gd	Tb	Dy	Ho	Er	Yb	Lu	Hf	Th	U	Co	Ni	Co/Th	Ni/Th
#						(cm)	(cm)	(mbsf)	(Ma)	(µg/g)	(µg/g)	(µg/g)	(µg/g)	(µg/g)	(µg/g)	(µg/g)	(µg/g)	(µg/g)	(µg/g)	(µg/g)	(µg/g)	(µg/g)	(µg/g)	(µg/g)	(µg/g)	(µg/g)	(µg/g)	(µg/g)	(µg/g)	(µg/g)	(µg/g)	(µg/g)
1	U1482	A	1	H	1	2	6	0	0	95.4453	85.2613	34.5995	129.925	265.94	28.2547	51.6931	5.95924	21.9556	4.41072	0.978748	4.36673	0.714798	4.62982	1.03897	3.07366	3.06409	0.453356	3.80527	14.3331	4.26338	19.5706	56.9685	1.36542	3.97462
2	U1482	A	1	H	1	145	150	1.5	0.0573357	114.995	136.602	49.1584	109.941	606.639	37.6303	45.7369	7.38112	28.2725	5.66445	1.34661	5.90919	0.928307	5.90497	1.29881	3.68165	3.28447	0.483125	3.07401	12.8243	2.9744	27.6182	124.157	2.15357	9.68136
3	U1482	A	2	H	1	70	74	3.6	0.0750436	194.102	116.418	31.0599	117.686	272.281	29.5982	43.6392	6.0469	22.7695	4.41676	0.974246	4.25156	0.646609	4.05909	0.887801	2.60756	2.41841	0.361843	3.40555	11.2537	4.20109	25.5212	93.2953	2.26781	8.29019
4	U1482	A	3	H	1	70	74	13.1	0.169	142.464	88.1423	33.6861	127.359	356.332	30.9536	51.662	6.5862	24.4074	4.77562	1.06592	4.55125	0.716116	4.50861	0.970458	2.79822	2.59729	0.382902	3.7279	12.2957	2.77773	23.8707	91.6376	1.94138	7.4528
5	U1482	A	4	H	1	70	74	22.6	0.285655	137.798	94.315	38.2483	119.937	311.991	28.4591	43.3357	5.87861	22.5843	4.45708	1.05695	4.59945	0.726943	4.5621	1.03356	2.99846	2.74366	0.410524	3.39294	10.2537	3.48226	29.679	111.894	2.89447	10.9126
6	U1482	A	5	H	1	70	74	32.1	0.424809	140.772	86.6657	40.513	125.937	486.555	32.5264	48.2394	6.55853	24.6734	4.75187	1.11082	4.82196	0.757785	4.73858	1.05753	3.00396	2.69187	0.398725	3.51139	11.1762	2.50656	22.3001	71.051	1.99532	6.35734
7	U1482	A	5	H	5	145	150	38.9	0.537977		61.874	22.6393	149.095	438.463	19.2844	35.8161	4.56196	16.5762	3.20127	0.69535	2.98068	0.520195	3.43554	0.759961	2.28579	2.30746	0.336747	4.36555	11.3236	1.916	27.8205	75.621	2.45685	6.67815
8	U1482	A	6	H	4	70	74	46.1	0.669818	143.727	62.7652	32.5049	116.991	337.77	27.557	43.2861	5.71022	21.0563	4.12806	0.910657	4.02908	0.643969	4.0712	0.897907	2.59889	2.37005	0.348098	3.40605	11.5691	2.15859	23.7874	67.1179	2.05612	5.80149
9	U1482	A	7	H	4	70	74	55.6	0.862014	112.563	55.1533	24.5326	122.643	257.198	25.4955	46.1837	5.57359	20.3637	3.90304	0.82212	3.56478	0.562974	3.52607	0.764187	2.20253	2.10488	0.312031	3.6461	11.5058	2.02395	22.2985	52.8071	1.93802	4.58961
10	U1482	A	8	H	4	70	74	65.1	1.07389	132.537	52.6851	22.1808	112.358	381.115	22.8061	38.5256	4.86281	17.4744	3.36896	0.722663	3.08633	0.500957	3.18975	0.69975	2.04199	1.9962	0.295187	3.34329	11.6404	1.7178	17.2704	47.9727	1.48366	4.12121
11	U1482	A	9	H	4	66	70	74.6	1.30402	133.195	53.2543	25.4462	114.58	272.68	26.7934	47.6335	5.78964	20.8637	4.0135	0.84029	3.55698	0.581602	3.62722	0.772138	2.24556	2.1226	0.308538	3.43014	13.9951	1.7367	19.018	45.0379	1.35891	3.21812
12	U1482	A	10	H	6	145	150	87.9	1.65358		60.8903	20.7527	128.083	531.006	18.5756	33.7498	4.20096	15.2255	2.96196	0.638899	2.70116	0.474551	3.11229	0.680318	2.04851	2.06537	0.303192	3.89066	11.6306	1.72516	25.239	66.721	2.17005	5.73667
13	U1482	A	11	H	4	70	74	93.6	1.81197	134.735	64.0861	35.0938	116.033	457.961	29.1962	47.9675	6.30086	23.65	4.6322	1.04686	4.43908	0.721262	4.53876	0.996326	2.85278	2.63393	0.390131	3.46868	12.0292	2.01708	21.0522	64.1119	1.75009	5.32969
14	U1482	A	12	H	4	70	74	103.1	2.08557	125.39	66.6034	29.2676	104.535	359.284	23.4292	39.0024	4.94952	18.5468	3.59507	0.828305	3.50483	0.567611	3.64753	0.813744	2.37931	2.252	0.334563	3.13211	8.41138	1.98827	18.6406	51.4529	2.21611	6.11706
15	U1482	A	13	H	4	70	74	112.6	2.369	111.984	67.0864	20.0078	120.874	511.51	22.3954	39.2389	4.64693	16.6352	3.07647	0.655988	2.66497	0.438199	2.86985	0.632188	1.91071	1.94803	0.290671	3.59359	10.8325	1.62289	16.8484	51.578	1.55536	4.76142
16	U1482	A	14	H	4	66	70	122.1	2.65945	130.447	70.6755	38.9106	123.355	445.517	35.3201	57.1178	7.31732	26.9639	5.18873	1.15615	5.01061	0.790752	4.8581	1.06935	3.11895	2.84449	0.425891	3.73065	15.3761	2.09044	19.7372	68.2534	1.28362	4.43891
17	U1482	A	15	H	6	145	150	135.4	3.07201		53.4655	30.5863	152.028	177.267	24.8303	43.9689	5.78715	21.2222	4.05993	0.876018	3.75529	0.616853	3.9948	0.887106	2.67473	2.6021	0.384887	4.49679	13.0933	2.11323	23.9574	66.4118	1.82974	5.07218
18	U1482	A	16	H	4	70	74	141.1	3.24891	149.458	47.3248	24.7711	126.329	140.419	29.8713	51.1454	6.14867	21.9433	4.07837	0.841709	3.64818	0.578301	3.56586	0.773382	2.24729	2.1665	0.325432	3.82056	13.8815	1.99321	17.5551	41.5526	1.26464	2.99337
19	U1482	A	17	H	4	70	74	150.6	3.54095	166.332	61.5855	34.2767	131.782	142.337	35.3642	58.7041	7.26139	26.5987	5.0189	1.09164	4.70745	0.736353	4.48595	0.97267	2.82633	2.60902	0.394014	3.86248	13.9926	2.28038	20.1134	49.2914	1.43743	3.52267
20	U1482	A	18	H	4	70	74	160.1	3.82611	169.349	53.4017	31.3213	142.889	158.854	35.8571	63.0054	7.49777	26.9494	4.98346	1.06678	4.53536	0.712021	4.42427	0.946	2.73661	2.62275	0.393993	4.15892	16.3267	2.24119	19.2096	43.3144	1.17657	2.65297
21	U1482	A	19	H	4	70	74	169.6	4.10024	188.15	43.4725	20.8564	146.367	204.796	34.7489	57.2419	6.64475	23.1698	4.05775	0.80048	3.34167	0.531177	3.28535	0.693559	2.05159	2.0619	0.308435	4.3601	19.7798	1.8743	17.6649	34.6763	0.893076	1.75311
22	U1482	A	20	H	6	145	150	182.9	4.45696		39.4159	15.7225	152.833	141.356	16.591	31.7397	3.98167	14.2789	2.66115	0.547944	2.34898	0.391303	2.5777	0.561036	1.71849	1.78194	0.263244	4.6007	11.1165	1.74579	21.9281	52.7903	1.97257	4.74881
23	U1482	A	21	H	4	70	74	188.7	4.59973	247.102	57.8075	31.1181	148.13	161.807	44.2873	76.1411	9.04625	32.337	5.88513	1.18767	4.94609	0.76797	4.65111	0.958283	2.75846	2.63166	0.391279	4.3146	21.1222	2.03377	17.263	39.8915	0.817292	1.88861
24	U1482	A	22	H	4	70	74	198.2	4.81274	102.241	78.0798	21.5609	124.151	118.839	25.5449	46.6334	5.00453	18.1079	3.38927	0.735677	3.10866	0.484818	3.06509	0.664157	1.9323	1.88118	0.285171	3.74408	10.888	2.11076	17.2437	41.4503	1.58373	3.80697
25	U1482	A	23	H	2	70	74	204.6	4.93939	139.258	72.0852	27.3073	132.193	147.272	35.9792	63.2994	7.2842	26.0095	4.76712	0.988571	4.17402	0.63946	3.88621	0.819439	2.3717	2.20739	0.32869	4.04109	15.6211	2.22033	16.3223	42.2269	1.04489	2.7032
26	U1482	A	24	H	2	70	74	214.1	5.09828	163.792	61.6062	28.5447	140.413	143.249	39.9594	72.2062	8.34008	29.656	5.47403	1.12906	4.6301	0.710721	4.27034	0.884053	2.56166	2.42844	0.35626	4.21366	19.4295	1.94374	17.177	41.0537	0.884068	2.11295
27	U1482	A	25	H	2	70	74	223.6	5.21728	112.512	77.9109	31.3497	138.985	139.171	36.5863	66.3741	7.74638	28.0967	5.29007	1.12246	4.80588	0.740952	4.50204	0.949852	2.71106	2.49305	0.371202	4.26951	17.229	2.342	18.0216	43.8566	1.046	2.54551
28	U1482	A	25	H	6	147	152	230.4	5.27464		55.8184	17.3154	164.323	130.67	21.8553	39.6036	4.69895	16.3676	2.94941	0.597827	2.47701	0.416046	2.68579	0.585778	1.77616	1.8726	0.274683	4.90443	13.9197	1.86782	19.4022	55.1615	1.39387	3.96284
29	U1482	A	26	H	4	70	74	236.1	5.30296	81.2006	96.8222	26.6291	144.217	139.271	35.1498	65.3756	7.38822	26.5308	4.9088	1.00927	4.23524	0.650291	3.8947	0.828597	2.39741	2.25952	0.339364	4.45695	16.3162	2.98089	16.2354	48.8886	0.995048	2.99633
30	U1482	A	27	H	4	70	74	245.6	5.45	111.072	96.6315	28.5503	143.346	149.968	37.8528	67.483	7.95685	28.6635	5.32067	1.09511	4.70551	0.696293	4.17083	0.879098	2.47955	2.33316	0.34613	4.43435	16.3547	2.28101	16.392	48.4545	1.00228	2.96273
31	U1482	A	28	H	4	70	74	255.2	5.62841	102.554	122.146	27.749	148.993	166.351	40.2023	74.4421	8.43992	30.2552	5.54802	1.12033	4.64804	0.705719	4.18933	0.87272	2.44125	2.33688	0.342038	4.60876	17.6354	3.03017	16.5018	48.9151	0.935716	2.77368
32	U1482	A	29	H	4	70	74	264.6	5.74365	91.6146	62.9425	19.5254	179.693	166.023	44.2091	78.0803	8.64679	29.104	4.93531	0.94583	3.76347	0.572386	3.42643	0.718636	2.08986	2.14786	0.313097	5.45858	24.5965	1.91274	12.587	42.4197	0.511741	1.72463
33	U1482	A	30	H	6	148	153	278	5.98512		52.6274	16.6583	197.527	163.457	31.9585	60.5829	7.14169	24.8543	4.29697	0.823734	3.235	0.499947	3.07037	0.632703	1.90759	2.05194	0.301115	6.04738	17.7095	2.04177	14.8922	50.2658	0.840916	2.83836
34	U1482	A	31	H	4	70	74	283.7	6.10886	86.9646	55.1121	19.6893	164.513	152.556	35.8781	67.2268	7.50143	26.0626	4.62827	0.899014	3.61896	0.560997	3.32258	0.695421	2.00909	2.05832	0.302924	5.01396	18.9303	1.69218	14.7998	43.8431	0.781806	2.31603
35	U1482	A	32	H	4	70	74	293.1	6.33189	96.0007	89.6392	26.6935	147.564	157.546	40.9118	77.6311	8.69513	31.1574	5.66395	1.13781	4.81014	0.72382	4.23025	0.858951	2.43941	2.25791	0.334544	4.55302	20.2007	2.44069	11.4701	36.4492	0.567806	1.80436
36	U1482	A	33	H	4	70	74	302.7	6.57464	59.0174	73.5904	28.0424	162.355	144.222	36.0322	67.7365	7.7791	27.9435	5.17689	1.08012	4.5236	0.69173	4.17823	0.881208	2.53918	2.4038	0.358088	4.8798	18.776	2.63799	12.1258	41.4221	0.645816	2.20612
37	U1482	A	34	H	4	70	74	311.9	6.8113	93.0338	86.993	23.9627	139.897	131.7	31.8272	58.835	6.70095	24.095	4.46191	0.918175	3.86451	0.592957	3.54624	0.738734	2.11972	2.01762	0.296718	4.29393	16.4897	2.31719	12.1132	33.6649	0.734592	2.04157
38	U1482	A	35	H	6	143	148	325.1	7.13797		66.6864	20.6608	168.308	162.669	32.1515	59.0626	6.67298	23.4712	4.22374	0.841964	3.44062	0.544041	3.34192	0.700218	2.03576	2.08205	0.304175	5.11804	20.0033	1.97378	14.0271	39.4135	0.701238	1.97035
39	U1482	A	36	H	4	70	74	330.9	7.27022	87.9786	65.7577	21.8777	138.409	113.677	27.4959	50.7316	5.90127	21.2862	3.92834	0.825882	3.41982	0.537553	3.25457	0.682687	1.98879	1.89259	0.277601	4.18886	14.5173	2.20436	12.8251	32.1955	0.883436	2.21774
40	U1482	A	37	H	4	70	74	340.4	7.46331	77.4287	66.4071	17.4604	115.454	99.9239	20.8982	35.5508	4.26793	15.3542	2.8949	0.609125	2.59676	0.40211	2.50767	0.530989	1.55731	1.50106	0.226803	3.48599	9.05412	1.93068	12.7698	31.3435	1.41038	3.46179
41	U1482	A	38	F	4	70	74	349.5	7.61224	96.3179	59.8604	21.1299	129.546	113.052	26.1352	47.4833	5.5191	20.0262	3.73483	0.790192	3.29124	0.510738	3.09447	0.648451	1.87562	1.75948	0.261171	3.88345	13.2612	1.93929	12.4759	27.975	0.940777	2.10953
42	U1482	A	39	F	4	50	54	354.3	7.67334	82.9736	41.8967	17.6953	120.054	102.331	22.3323	39.5836	4.62081	16.5198	3.02576	0.633235	2.63975	0.413756	2.56914	0.548813	1.59821	1.58668	0.236147	3.61793	12.8154	1.76482	11.2842	25.4565	0.880518	1.98641
43	U1482	A	40	F	4	50	54	358.8	7.71806	89.3209	45.186	13.9547	126.034	100.098	19.7867	35.9264	4.01704	14.1653	2.59927	0.53465	2.16124	0.348397	2.16833	0.469715	1.38902	1.46892	0.218748	3.74503	12.388	1.53927	10.0821	22.8744	0.813865	1.84651
44	U1482	A	41	F	4	50	54	363.5	7.75052	73.5663	51.3335	18.5971	126.499	103.607	23.2072	40.4177	4.80457	17.1416	3.14155	0.669704	2.77723	0.432024	2.6125	0.566673	1.64521	1.62907	0.240084	3.7954	11.8542	1.83637	12.285	32.7882	1.03635	2.76596
45	U1482	A	42	F	3	122	132	367.7	7.76618		62.2116	16.0492	142.261	123.291	23.493	42.0566	4.74196	17.0095	3.05222	0.640607	2.5776	0.406192	2.52555	0.53748	1.5726	1.63245	0.242986	4.25257	13.464	2.30035	12.1687	28.4595	0.903796	2.11374
46	U1482	A	42	F	4	50	54	368.3	7.76733	97.2646	58.1791	12.7376	125.292	94.646	19.7013	35.5928	3.95229	13.9634	2.52352	0.526459	2.07179	0.327161	2.04095	0.43611	1.2717	1.36231	0.201142	3.7104	11.9798	1.61406	10.0514	21.9213	0.839036	1.82986

## Sheet: Table S3
Table S3
Rare earth and trace element abundances in fine silt (4-12 µm) detrital fractions at Site U1482
	Sample	Hole	Core	Type	Section	Top Offset	Bottom Offset	Depth	Age	Rb	Sr	Y	Zr	Ba	La	Ce	Pr	Nd	Sm	Eu	Gd	Tb	Dy	Ho	Er	Yb	Lu	Hf	Th	U	Co	Ni	Co/Th	Ni/Th
#						(cm)	(cm)	(mbsf)	(Ma)	(µg/g)	(µg/g)	(µg/g)	(µg/g)	(µg/g)	(µg/g)	(µg/g)	(µg/g)	(µg/g)	(µg/g)	(µg/g)	(µg/g)	(µg/g)	(µg/g)	(µg/g)	(µg/g)	(µg/g)	(µg/g)	(µg/g)	(µg/g)	(µg/g)	(µg/g)	(µg/g)
1	U1482	A	1	H	1	2	6	0	0	104.66	149.066	32.4029	152.254	1881.15	37.635	71.7709	8.4404	30.945	5.72405	1.18972	5.06399	0.796682	4.98225	1.05004	3.00853	2.89341	0.425546	4.18102	13.5443	3.53358	8.76031	28.8618	0.646789	2.13092
2	U1482	A	1	H	1	145	150	1.5	0.0573357	87.7044	384.819	37.1108	131.398	7088.38	39.321	63.542	8.30493	30.8748	5.68631	1.15155	5.17292	0.785583	4.97833	1.07828	3.06879	2.8185	0.422128	3.58038	11.1484	2.84625	13.9236	60.9285	1.24893	5.46521
3	U1482	A	2	H	1	70	74	3.6	0.0750436	104.396	243.396	53.7076	164.419	3605.08	43.8568	76.327	10.1244	39.1819	7.89714	1.75291	7.64289	1.18667	7.3824	1.58468	4.48074	4.00427	0.588173	4.49018	14.9087	5.80672	9.89601	37.4511	0.663774	2.51203
4	U1482	A	3	H	1	70	74	13.1	0.169	93.4856	329.911	67.0078	167.448	5812.9	48.4911	81.0373	11.1208	43.8079	8.97851	2.07053	9.04548	1.40553	8.65809	1.86709	5.27901	4.59603	0.677068	4.59839	15.2896	5.09604	10.684	42.7811	0.698778	2.79805
5	U1482	A	4	H	1	70	74	22.6	0.285655	100.615	254.757	30.2377	155.065	4817.09	36.4554	68.4772	8.21186	29.9072	5.54541	1.14486	4.72525	0.758793	4.64518	0.999277	2.83533	2.74128	0.398443	4.30449	13.1732	3.03285	9.75327	35.3794	0.740386	2.68571
6	U1482	A	5	H	1	70	74	32.1	0.424809	89.4287	355.272	30.3052	138.996	7410.17	32.7735	57.293	7.15613	26.3376	4.90484	0.989413	4.36687	0.692874	4.35353	0.935046	2.67615	2.5072	0.367455	3.80503	12.3488	2.67251	9.24344	32.477	0.748529	2.62997
7	U1482	A	5	H	5	145	150	38.9	0.537977	198.592	215.79	29.6685	205.469	3653.5	41.4639	78.1077	9.10546	32.6712	5.73255	1.12196	4.69177	0.759964	4.78074	1.0367	3.02214	3.02173	0.440935	5.68895	15.054	2.96573	12.0186	35.3303	0.798364	2.34691
8	U1482	A	6	H	4	70	74	46.1	0.669818	139.185	202.935	33.8684	181.083	3453.61	42.5951	79.701	9.56707	34.6327	6.28814	1.23608	5.23824	0.839747	5.15266	1.11068	3.18523	3.06867	0.444029	5.08325	16.02	3.23382	12.6635	37.0431	0.790477	2.3123
9	U1482	A	7	H	4	70	74	55.6	0.862014		136.403	32.6277	229.264	1950.65	39.7211	75.8742	8.90024	32.115	5.88318	1.15305	4.94374	0.830459	5.22279	1.1176	3.29846	3.23526	0.470293	6.35327	17.2202	3.36305	9.69939	25.9832	0.563256	1.50888
10	U1482	A	8	H	4	70	74	65.1	1.07389	119.73	163.157	27.7229	180.062	2436.2	36.2636	66.9826	7.98803	28.6782	5.13678	1.01131	4.19954	0.689655	4.34276	0.932977	2.75654	2.70514	0.394093	4.98392	13.2768	2.63045	11.214	32.4554	0.844636	2.44453
11	U1482	A	9	H	4	66	70	74.6	1.30402	111.286	137.704	30.9078	229.239	2022.71	35.2063	66.9328	7.78756	27.9014	5.1075	1.01002	4.32062	0.748687	4.86076	1.0369	3.09064	3.1867	0.454956	6.44838	13.2821	2.79252	7.52056	21.0482	0.566218	1.5847
12	U1482	A	10	H	6	145	150	87.9	1.65358	198.302	171.185	29.3739	206.561	2821.17	39.7571	74.1928	8.7465	31.1998	5.54265	1.07749	4.58856	0.744058	4.66498	1.00896	2.92728	2.94701	0.425204	5.75384	15.3087	2.88591	14.2126	38.9303	0.928405	2.54303
13	U1482	A	11	H	4	70	74	93.6	1.81197	123.206	236.558	32.7915	178.333	4521.65	39.531	72.4072	8.72962	31.6984	5.76501	1.17269	4.92737	0.779905	4.92233	1.04727	3.05079	2.9767	0.429808	4.98776	15.128	2.94274	11.9673	37.2414	0.791072	2.46175
14	U1482	A	12	H	4	70	74	103.1	2.08557	107.681	229.419	31.3469	178.592	3868.94	39.9036	76.908	9.15628	33.5658	6.21388	1.23081	4.8843	0.765438	4.77074	1.02077	2.91445	2.87642	0.424072	4.87413	18.1895	3.76491	9.76747	29.9314	0.536985	1.64554
15	U1482	A	13	H	4	70	74	112.6	2.369	109.414	196.192	24.093	162.392	3874.37	37.304	71.4011	8.27803	29.6831	5.09435	0.941328	3.80877	0.595159	3.82924	0.824589	2.45164	2.50114	0.366236	4.57559	12.4731	2.43701	9.81678	31.1057	0.787034	2.49382
16	U1482	A	14	H	4	66	70	122.1	2.65945	114.02	392.051	32.4334	195.349	17285.6	38.6986	70.7003	8.39007	30.5126	5.62028	1.05398	4.91779	0.774236	4.89518	1.04347	3.02961	2.96492	0.442787	5.46486	15.7674	2.97384	9.23029	30.3648	0.585405	1.9258
17	U1482	A	15	H	6	145	150	135.4	3.07201	192.272	96.1568	34.5858	256.915	657.556	44.4223	80.3244	9.58614	34.0454	6.02598	1.21889	5.11159	0.84075	5.37561	1.15226	3.35321	3.39505	0.49676	7.14238	15.7855	3.32553	11.1787	32.0698	0.708164	2.0316
18	U1482	A	16	H	4	70	74	141.1	3.24891	141.192	88.6701	29.5504	199.675	607.11	43.0631	80.7041	9.44816	34.0073	6.07314	1.18435	4.90037	0.765607	4.81924	1.00848	2.90346	2.89319	0.415371	5.50513	18.0654	3.19665	9.51642	25.9518	0.526775	1.43655
19	U1482	A	17	H	4	70	74	150.6	3.54095	116.386	83.5579	30.6308	194.61	542.152	38.7791	73.6765	8.71112	31.7054	5.86361	1.15702	4.89448	0.786782	4.9349	1.02186	2.99017	2.88961	0.413821	5.30336	18.3575	3.82577	8.41056	24.4364	0.458154	1.33114
20	U1482	A	18	H	4	70	74	160.1	3.82611	129.478	90.3456	33.8556	233.359	575.584	49.4365	91.6598	10.7379	38.2696	6.82306	1.2962	5.55756	0.889574	5.52095	1.16847	3.40041	3.371	0.487355	6.51784	19.6834	3.70692	7.87358	20.8677	0.400011	1.06016
21	U1482	A	19	H	4	70	74	169.6	4.10024	139.347	103.592	32.8481	259.761	1047.72	40.5356	76.122	8.81509	31.3117	5.69409	1.11317	4.91306	0.832705	5.34878	1.16145	3.40113	3.42838	0.49751	7.24855	15.835	3.16427	8.40972	20.764	0.531085	1.31128
22	U1482	A	20	H	6	145	150	182.9	4.45696	210.587	90.8939	30.9441	243.68	699.663	46.5607	84.8929	9.98113	34.9935	6.04512	1.16517	4.95774	0.813564	5.12699	1.09869	3.1899	3.25542	0.466083	6.76154	15.9082	3.19157	8.99323	24.6169	0.565319	1.54743
23	U1482	A	21	H	4	70	74	188.7	4.59973	142.246	87.6443	30.2735	207.962	614.84	46.0516	86.4575	10.0782	35.6888	6.32405	1.20663	5.04944	0.8042	5.00121	1.05897	3.07819	3.07319	0.439709	5.79053	17.8986	3.12884	7.44136	19.8953	0.415752	1.11156
24	U1482	A	22	H	4	70	74	198.2	4.81274	111.874	162.761	87.702	273.986	571.73	68.7903	135.208	16.752	65.0091	13.2037	2.91561	12.6142	1.97828	12.1952	2.57839	7.23807	6.4962	0.96064	7.46155	27.6729	7.84395	6.77445	19.5595	0.244804	0.706809
25	U1482	A	23	H	2	70	74	204.6	4.93939	125.092	81.4618	30.6721	195.109	533.88	42.0256	80.3638	9.36477	33.7036	6.21534	1.23212	5.13095	0.810792	4.9414	1.03542	2.94873	2.87517	0.412564	5.3582	19.5587	3.46557	8.58596	24.3509	0.438984	1.24501
26	U1482	A	24	H	2	70	74	214.1	5.09828	135.585	79.2562	27.7748	198.411	573.884	43.2335	80.4905	9.36754	33.6064	5.95678	1.15404	4.74151	0.749047	4.61095	0.960284	2.78456	2.83337	0.407371	5.50205	17.1517	3.00977	8.30111	22.1193	0.483982	1.28963
27	U1482	A	25	H	2	70	74	223.6	5.21728	147.165	97.6483	33.1928	174.376	593.588	43.988	85.3879	10.0589	36.7434	6.88916	1.3952	5.78089	0.881556	5.35069	1.10148	3.09793	2.99129	0.433154	4.88499	21.1331	3.54118	10.02	28.191	0.474138	1.33397
28	U1482	A	25	H	6	147	152	230.4	5.27464	196.134	99.248	31.427	244.605	722.847	50.0962	89.809	10.6804	37.2557	6.48847	1.24173	5.1586	0.829964	5.23315	1.10875	3.25131	3.29169	0.476101	6.74361	17.278	3.33497	9.09495	27.852	0.526388	1.61199
29	U1482	A	26	H	4	70	74	236.1	5.30296	124.991	122.276	54.8816	214.32	563.917	53.6743	105.198	12.6295	47.0997	9.28899	1.96456	8.42629	1.30879	8.09673	1.68672	4.76267	4.41289	0.644388	5.99269	23.5829	5.24187	9.28422	26.9655	0.393684	1.14343
30	U1482	A	27	H	4	70	74	245.6	5.45	139.279	147.178	60.544	184.479	621.754	53.762	104.646	12.9356	48.8603	9.69869	2.10284	9.18241	1.40648	8.58051	1.79509	5.03358	4.56791	0.669537	5.10997	22.0886	6.20908	9.2566	27.2478	0.419068	1.23357
31	U1482	A	28	H	4	70	74	255.2	5.62841	145.211	146.633	68.4469	228.433	592.842	56.1954	111.783	13.5421	51.7712	10.3987	2.2473	10.038	1.58286	9.81589	2.07219	5.79776	5.26706	0.771794	6.46345	24.1406	5.59519	8.13108	25.446	0.336822	1.05408
32	U1482	A	29	H	4	70	74	264.6	5.74365	104.028	58.9587	20.9771	173.296	439.943	36.3114	68.394	7.83949	27.5244	4.78213	0.930483	3.84085	0.598938	3.63787	0.761678	2.20486	2.24666	0.33028	5.06928	16.1597	2.37529	9.47622	30.9647	0.58641	1.91616
33	U1482	A	30	H	6	148	153	278	5.98512	194.001	71.8577	28.2742	226.832	621.376	46.6491	85.647	10.0889	35.4544	6.20818	1.17148	4.93539	0.788561	4.89002	1.02099	2.96672	3.09255	0.447372	6.51061	17.3549	3.0407	10.4563	32.637	0.602498	1.88057
34	U1482	A	31	H	4	70	74	283.7	6.10886	107.235	58.9027	29.3434	245.449	506.426	35.37	69.0048	8.02154	28.8872	5.20511	1.0136	4.54659	0.760197	4.81529	1.03802	3.06519	3.1573	0.463588	6.94152	14.7927	2.70562	8.44556	22.6749	0.570928	1.53285
35	U1482	A	32	H	4	70	74	293.1	6.33189	125.553	86.5857	31.05	189.701	549.639	42.8462	85.0905	9.89259	35.6665	6.65906	1.3091	5.55405	0.873573	5.23213	1.07812	3.06298	2.96375	0.427698	5.32942	19.6873	3.42699	7.69835	23.5124	0.391031	1.19429
36	U1482	A	33	H	4	70	74	302.7	6.57464	112.345	75.4608	24.6513	181.249	504.226	34.6942	64.7291	7.6115	27.374	5.02068	1.01744	4.18388	0.658934	3.99794	0.851111	2.46258	2.46032	0.355774	5.05123	14.6992	3.09309	9.19744	29.262	0.625709	1.99071
37	U1482	A	34	H	4	70	74	311.9	6.8113	113.614	101.034	46.8391	243.167	550.238	47.4805	95.9078	11.3371	41.7727	8.13173	1.66274	7.30355	1.19042	7.25884	1.53683	4.39215	4.21007	0.605237	6.82718	22.1046	3.98371	6.02308	17.2793	0.27248	0.781704
38	U1482	A	35	H	6	143	148	325.1	7.13797	153.012	82.0111	26.8391	249.067	528.897	36.7557	69.9868	8.21628	29.2194	5.23743	1.03403	4.40024	0.725165	4.55215	0.965571	2.83578	2.9726	0.429186	7.13065	15.5862	3.0715	8.46684	24.3744	0.543228	1.56385
39	U1482	A	36	H	4	70	74	330.9	7.27022	113.122	86.9267	29.328	236.227	521.794	37.6621	70.1419	8.32807	29.945	5.49881	1.11786	4.6232	0.760934	4.83254	1.01869	2.94521	3.01	0.431823	6.53663	18.6592	3.76402	7.5646	23.1635	0.405409	1.2414
40	U1482	A	37	H	4	70	74	340.4	7.46331	73.957	151.837	68.6681	303.238	427.529	45.1702	85.1274	11.0283	43.2189	8.86938	2.04251	9.11838	1.4784	9.31688	2.01127	5.72027	5.26511	0.768203	8.37995	20.2653	7.06825	5.1729	20.391	0.255259	1.0062
41	U1482	A	38	F	4	70	74	349.5	7.61224	70.5309	69.832	34.7478	327.483	413.365	31.4793	61.018	7.17056	26.2595	5.03846	1.0345	4.69334	0.826129	5.49777	1.18292	3.51567	3.68595	0.537735	9.00384	18.3864	3.69911	3.69479	15.8934	0.200953	0.864412
42	U1482	A	39	F	4	50	54	354.3	7.67334	59.5403	66.3605	32.1428	334.411	373.865	25.9128	49.152	5.7522	20.662	3.92817	0.839312	3.88125	0.721369	4.9989	1.11016	3.34467	3.5803	0.52323	9.20847	13.2882	3.08955	3.02853	15.2875	0.227911	1.15045
43	U1482	A	40	F	4	50	54	358.8	7.71806	40.4261	47.6111	26.0893	388.018	272.194	18.0386	35.0908	4.01442	14.6422	2.96037	0.607222	3.08683	0.593494	4.0727	0.901866	2.76787	3.07583	0.455768	10.5351	9.1428	2.5299	2.18768	14.7661	0.239278	1.61506
44	U1482	A	41	F	4	50	54	363.5	7.75052	69.6063	66.9482	33.0413	335.006	417.597	28.0071	53.2153	6.28236	22.7415	4.3641	0.912004	4.29715	0.768259	5.17588	1.13386	3.37822	3.5936	0.529062	9.18486	17.1603	3.71833	4.0795	17.9297	0.237729	1.04484
45	U1482	A	42	F	3	122	132	367.7	7.76618	44.0777	44.5413	30.6171	387.102	273.239	14.663	28.8664	3.30555	12.271	2.68946	0.588459	3.17192	0.639514	4.48479	1.02039	3.1374	3.44949	0.504911	10.3303	8.73593	2.59116	2.166	12.249	0.247942	1.40214
46	U1482	A	42	F	4	50	54	368.3	7.76733	29.6027	38.0265	21.0727	314.397	215.521	12.974	25.5323	2.92911	10.7883	2.23525	0.455326	2.38971	0.478394	3.25576	0.717977	2.17786	2.47023	0.362232	8.51939	8.4951	2.14724	1.76984	12.0247	0.208336	1.41549

## Sheet: Table S4
Table S4
Rare earth and trace element abundances in medium-coarse silt (10-63 µm) detrital fractions at Site U1482
	Sample	Hole	Core	Type	Section	Top Offset	Bottom Offset	Depth	Age	Rb	Sr	Y	Zr	Ba	La	Ce	Pr	Nd	Sm	Eu	Gd	Tb	Dy	Ho	Er	Yb	Lu	Hf	Th	U	Co	Ni	Co/Th	Ni/Th
#						(cm)	(cm)	(mbsf)	(Ma)	(µg/g)	(µg/g)	(µg/g)	(µg/g)	(µg/g)	(µg/g)	(µg/g)	(µg/g)	(µg/g)	(µg/g)	(µg/g)	(µg/g)	(µg/g)	(µg/g)	(µg/g)	(µg/g)	(µg/g)	(µg/g)	(µg/g)	(µg/g)	(µg/g)	(µg/g)	(µg/g)
1	U1482	A	1	H	1	2	6	0	0	59.9464	118.032	31.4966	184.188	455.475	25.3466	46.1788	5.66954	21.0279	4.27312	0.958939	4.10546	0.70085	4.53874	0.989477	2.91509	2.95841	0.429331	5.01257	10.0384	2.51046	5.13841	21.3662	0.511873	2.12844
2	U1482	A	1	H	1	145	150	1.5	0.0573357	52.2804	105.882	25.2174	233.098	560.667	20.5249	36.0212	4.46694	16.7148	3.37402	0.683172	3.26713	0.563323	3.68814	0.81331	2.43829	2.55463	0.373462	6.16956	8.69264	2.19073	6.33459	31.8769	0.72873	3.66711
3	U1482	A	2	H	1	70	74	3.6	0.0750436	65.1047	104.171	56.057	285.048	492.032	34.2187	58.6699	8.01749	31.6213	6.8123	1.5067	7.0583	1.16354	7.36856	1.6166	4.72453	4.52941	0.664524	7.55758	12.668	4.86793	4.49845	21.8462	0.355104	1.72452
4	U1482	A	3	H	1	70	74	13.1	0.169	55.5569	80.7643	48.3498	322.277	444.813	32.1875	57.0511	7.48133	28.6755	6.10482	1.25339	6.19506	1.03279	6.67361	1.44094	4.22204	4.30406	0.626267	8.80461	12.8101	3.72966	3.55526	13.6937	0.277536	1.06898
5	U1482	A	4	H	1	70	74	22.6	0.285655	61.4097	71.1202	30.4886	270.157	487.85	23.2962	44.3858	5.29235	19.5164	3.87238	0.770267	3.84132	0.696515	4.6444	1.01674	3.07351	3.24412	0.47322	7.49621	10.1601	2.65556	3.9818	15.2681	0.391907	1.50275
6	U1482	A	5	H	1	70	74	32.1	0.424809	63.1339	76.0758	29.095	232.179	574.506	23.135	42.8596	5.15315	19.0903	3.76905	0.756723	3.75761	0.662343	4.30934	0.947657	2.8526	2.98829	0.432563	6.47682	9.96518	2.49678	4.55029	16.3196	0.456619	1.63767
7	U1482	A	5	H	5	145	150	38.9	0.537977	101.834	87.84	26.8603	266.936	581.887	22.1856	41.8335	4.94223	18.1179	3.50225	0.737532	3.33824	0.616302	4.13471	0.915366	2.78739	3.01399	0.445414	7.5027	10.7438	2.47487	4.41465	18.3638	0.4109	1.70924
8	U1482	A	6	H	4	70	74	46.1	0.669818	74.5272	76.3643	30.8779	252.581	553.924	25.8668	48.3091	5.83412	21.3312	4.21325	0.842485	4.03474	0.722862	4.77025	1.03301	3.12158	3.2634	0.474456	7.11907	12.0129	2.85146	4.7433	16.9299	0.394851	1.40931
9	U1482	A	7	H	4	70	74	55.6	0.862014	60.5385	61.4483	32.8039	408.309	439.053	25.49	50.2496	5.8914	21.6155	4.44807	0.840487	4.28349	0.759625	5.0979	1.10205	3.39233	3.67253	0.540392	11.0531	13.3423	2.96377	3.26962	13.0557	0.245057	0.978522
10	U1482	A	8	H	4	70	74	65.1	1.07389	71.1098	74.4114	34.2824	334.027	489.81	27.5338	52.0422	6.14382	22.2962	4.31789	0.821472	4.16377	0.767769	5.20078	1.15177	3.51752	3.74627	0.550839	9.24235	12.3096	2.70037	4.06162	14.3553	0.329955	1.16619
11	U1482	A	9	H	4	66	70	74.6	1.30402	55.6007	54.4048	42.0871	478.927	408.609	26.4217	50.7621	5.8591	21.3354	4.42618	0.757734	4.68119	0.893476	6.28171	1.43053	4.36344	4.76746	0.696844	12.8432	16.045	3.40593	2.822	8.97995	0.17588	0.559672
12	U1482	A	10	H	6	145	150	87.9	1.65358	96.5161	74.4458	26.4495	266.466	545.558	23.0383	43.7253	5.10908	18.55	3.60225	0.75032	3.3942	0.612106	4.04876	0.903823	2.68854	2.91958	0.424833	7.34916	10.0997	2.3691	4.4755	16.6301	0.443132	1.64659
13	U1482	A	11	H	4	70	74	93.6	1.81197	71.476	77.0028	35.0053	330.276	582.906	27.0717	51.4641	6.12957	22.3485	4.35554	0.866654	4.2743	0.762887	5.21672	1.15513	3.49783	3.69031	0.537574	8.99782	12.4658	3.01514	4.89083	17.5397	0.392341	1.40703
14	U1482	A	12	H	4	70	74	103.1	2.08557	65.8291	78.7584	33.3937	324.831	543.818	25.271	48.488	5.82836	21.4178	4.32088	0.867809	4.20163	0.753931	5.06224	1.11247	3.3785	3.54122	0.517838	8.92293	12.75	3.65434	4.03448	15.8946	0.316429	1.24663
15	U1482	A	13	H	4	70	74	112.6	2.369	78.2217	82.192	32.1268	311.225	663.3	28.0715	53.2349	6.22724	22.3897	4.29509	0.80992	3.99434	0.725367	4.92962	1.08698	3.33712	3.5243	0.519653	8.59515	12.75	2.75433	4.54681	15.6572	0.356614	1.22802
16	U1482	A	14	H	4	66	70	122.1	2.65945	68.7999	70.6871	37.3125	380.758	922.895	29.8212	56.877	6.66712	24.1038	4.76311	0.869467	4.66697	0.836114	5.65574	1.24547	3.85537	4.09314	0.604309	10.4569	13.9871	3.26607	4.20477	18.2183	0.300618	1.30251
17	U1482	A	15	H	6	145	150	135.4	3.07201	100.865	129.669	33.3854	328.677	1700.2	25.3603	46.6976	5.56719	20.2753	3.96856	0.811456	3.95647	0.759802	5.0924	1.14037	3.46718	3.72035	0.543143	9.36405	12.4668	3.0259	4.61962	16.683	0.370555	1.3382
18	U1482	A	16	H	4	70	74	141.1	3.24891	67.3651	63.8824	30.4252	386.075	427.092	27.0705	50.1192	5.89053	21.3374	4.17076	0.772764	3.99199	0.719038	4.7685	1.03377	3.14651	3.3928	0.494896	10.5696	13.2661	2.945	3.89804	14.8053	0.293836	1.11603
19	U1482	A	17	H	4	70	74	150.6	3.54095	67.3548	64.169	37.7273	412.338	427.545	27.9136	54.6653	6.5769	24.4023	4.99339	1.02049	4.87862	0.891707	5.8403	1.26956	3.80331	4.00328	0.587427	11.1965	18.0572	4.9025	4.09762	17.546	0.226924	0.971686
20	U1482	A	18	H	4	70	74	160.1	3.82611	62.2542	57.0655	36.8327	466.623	391.845	28.9376	55.9037	6.51213	23.7366	4.62831	0.869004	4.55503	0.82739	5.64088	1.26125	3.842	4.19061	0.611085	12.6474	15.3006	3.43221	3.05774	10.5574	0.199844	0.689995
21	U1482	A	19	H	4	70	74	169.6	4.10024	50.7154	78.9003	28.7006	451.66	761.749	20.3884	40.0744	4.58357	16.8727	3.37712	0.636025	3.3926	0.641826	4.4014	0.982363	3.01566	3.37072	0.485737	12.2067	10.6475	2.55337	2.63002	8.65427	0.247009	0.812801
22	U1482	A	20	H	6	145	150	182.9	4.45696	92.6656	192.902	32.7435	309.406	2048.81	25.549	48.4301	5.63312	20.421	3.89187	0.766671	3.92434	0.730014	4.9231	1.11851	3.41958	3.6853	0.547599	8.0536	11.907	2.82637	4.3721	18.178	0.367187	1.52666
23	U1482	A	21	H	4	70	74	188.7	4.59973	71.8913	63.7755	40.7624	449.821	441.396	30.394	58.823	6.86437	24.946	4.93192	0.920753	4.82564	0.896974	6.12487	1.37797	4.17084	4.48302	0.647141	12.0493	19.2832	3.61896	3.80012	14.8615	0.197069	0.770698
24	U1482	A	22	H	4	70	74	198.2	4.81274	54.9714	183.427	139.511	389.209	376.993	71.0282	143.248	18.7096	76.2964	16.5159	3.681	17.8175	2.79514	17.4681	3.78673	10.8051	9.8737	1.46158	10.06	26.7429	9.47561	2.89571	12.5269	0.10828	0.468418
25	U1482	A	23	H	2	70	74	204.6	4.93939	70.4325	66.437	42.8589	365.045	425.688	31.1383	65.0121	7.61436	28.7141	5.90974	1.1999	5.69396	0.990944	6.42334	1.37395	4.02923	4.17544	0.604547	9.86288	18.8316	3.69704	4.03888	12.2962	0.214474	0.652954
26	U1482	A	24	H	2	70	74	214.1	5.09828	71.4565	58.7269	30.2936	331.618	411.661	26.8891	51.8166	5.9633	21.9509	4.16487	0.82547	3.92128	0.706548	4.6575	1.01524	3.08573	3.28019	0.472276	8.66697	14.6193	2.92092	3.81043	13.1475	0.260644	0.899326
27	U1482	A	25	H	2	70	74	223.6	5.21728	73.1192	81.442	51.414	356.299	435.43	35.8235	76.6712	9.22903	35.6038	7.59892	1.63309	7.23838	1.23693	7.68146	1.60661	4.64096	4.68095	0.686368	9.73119	22.8019	4.20046	4.4342	24.5393	0.194466	1.0762
28	U1482	A	25	H	6	147	152	230.4	5.27464
29	U1482	A	26	H	4	70	74	236.1	5.30296	74.1136	122.258	84.7854	480.79	456.67	47.3777	100.621	12.2745	48.2228	10.4902	2.33689	10.6721	1.76742	11.2568	2.43962	7.02675	6.62376	0.98069	12.7598	23.1974	6.17952	4.39109	18.0586	0.189292	0.778473
30	U1482	A	27	H	4	70	74	245.6	5.45	74.607	201.218	114.771	362.139	479.07	60.6993	120.389	15.6411	63.5954	13.6868	3.11051	14.4723	2.27719	14.3806	3.09234	8.91011	7.95987	1.18326	9.35605	22.7256	8.32086	4.09592	15.4791	0.180233	0.681128
31	U1482	A	28	H	4	70	74	255.2	5.62841
32	U1482	A	29	H	4	70	74	264.6	5.74365	80.0478	52.4239	31.2749	304.661	441.264	27.7273	53.545	6.2404	22.6064	4.25714	0.815035	4.05176	0.710799	4.78826	1.04807	3.18033	3.39328	0.496349	8.3146	12.5041	2.54001	4.32236	14.0292	0.345674	1.12197
33	U1482	A	30	H	6	148	153	278	5.98512	115.934	64.4859	27.5429	276.833	610.946	27.6388	53.3276	6.22677	22.4754	4.18655	0.810542	3.69089	0.652478	4.37776	0.965816	2.91841	3.10299	0.460007	7.70504	11.7834	2.50973	4.9995	17.2199	0.424283	1.46137
34	U1482	A	31	H	4	70	74	283.7	6.10886	60.6984	49.0048	22.2969	285.993	416.08	23.0273	46.0384	5.24239	19.1544	3.57109	0.604489	3.06724	0.52306	3.48326	0.75083	2.33227	2.58094	0.378508	7.56276	11.4549	2.10274	3.45884	19.2019	0.301952	1.6763
35	U1482	A	32	H	4	70	74	293.1	6.33189	72.6048	58.7528	28.6597	258.522	417.284	25.135	52.5205	6.05791	22.4317	4.43297	0.87506	4.13936	0.708427	4.57435	0.970776	2.83843	2.95571	0.43393	7.28725	12.9774	2.48132	3.40458	10.776	0.262346	0.830362
36	U1482	A	33	H	4	70	74	302.7	6.57464	62.052	61.2755	29.3893	330.041	756.103	21.6799	42.3976	4.96981	18.185	3.57676	0.717122	3.51807	0.642556	4.39153	0.977745	2.98121	3.24751	0.484185	9.15937	10.2356	2.66615	4.18429	14.407	0.408799	1.40755
37	U1482	A	34	H	4	70	74	311.9	6.8113	55.6545	84.1645	54.4574	443.364	371.344	33.1119	69.8156	8.41518	32.3825	6.78633	1.45374	6.96953	1.21897	7.96494	1.73996	5.08601	5.14137	0.746363	12.0937	16.733	3.9047	3.38788	16.6276	0.202467	0.993697
38	U1482	A	35	H	6	143	148	325.1	7.13797	81.9676	60.8533	27.8739	397.991	437.279	19.7214	38.2167	4.43266	16.1453	3.25171	0.688312	3.3226	0.629362	4.3301	0.962395	2.96523	3.27897	0.478384	10.941	10.2542	2.50674	3.14335	11.8957	0.306543	1.16008
39	U1482	A	36	H	4	70	74	330.9	7.27022	52.1714	57.3452	29.0316	389.134	375.438	19.3032	38.2834	4.46715	16.3461	3.38706	0.700264	3.42201	0.650776	4.42315	0.975788	2.99332	3.39238	0.498503	10.7585	12.2631	3.02567	3.00503	11.5262	0.245046	0.939911
40	U1482	A	37	H	4	70	74	340.4	7.46331
41	U1482	A	38	F	4	70	74	349.5	7.61224
42	U1482	A	39	F	4	50	54	354.3	7.67334
43	U1482	A	40	F	4	50	54	358.8	7.71806
44	U1482	A	41	F	4	50	54	363.5	7.75052
45	U1482	A	42	F	3	122	132	367.7	7.76618
46	U1482	A	42	F	4	50	54	368.3	7.76733

## Sheet: Table S5
Table S5
Rare earth and trace element abundances in bulk foraminiferal separates (>125 µm) at Site U1482
	Sample	Hole	Core	Type	Section	Top Offset	Bottom Offset	Depth	Age	Sr	Y	Ba	La	Ce	Pr	Nd	Sm	Eu	Gd	Tb	Dy	Ho	Er	Yb	Lu
#						(cm)	(cm)	(mbsf)	(Ma)	(µg/g)	(µg/g)	(µg/g)	(µg/g)	(µg/g)	(µg/g)	(µg/g)	(µg/g)	(µg/g)	(µg/g)	(µg/g)	(µg/g)	(µg/g)	(µg/g)	(µg/g)	(µg/g)
1	U1482	A	1	H	1	2	6	0	0	1105.11	2.53207	42.7726	1.25994	0.676698	0.266448	1.17146	0.261747	0.0708761		0.0450653	0.278258	0.0612598	0.176876	0.150003	0.0271201
2	U1482	A	1	H	1	145	150	1.5	0.0573357	1150.43	2.33947	36.2512	1.35164	0.860157	0.277133	1.21796	0.254024	0.0654945		0.0430786	0.262145	0.0556566	0.15779	0.137629	0.022426
3	U1482	A	2	H	1	70	74	3.6	0.0750436	1026.8	1.73706	34.0529	0.920287	0.948262	0.194328	0.834749	0.18357	0.047164		0.0313536	0.193051	0.0404213	0.117552	0.111966	0.0181501
4	U1482	A	3	H	1	70	74	13.1	0.169	1120.35	1.98865	32.1702	1.07188	1.00064	0.210809	0.898731	0.193023	0.0480594		0.0341956	0.209515	0.0469076	0.132635	0.123547	0.021435
5	U1482	A	4	H	1	70	74	22.6	0.285655	1146.13	1.54603	27.8193	0.900554	1.26906	0.199029	0.81451	0.188453	0.0476209		0.0316853	0.188141	0.0398854	0.11589	0.108157	0.0174702
6	U1482	A	5	H	1	70	74	32.1	0.424809	1119.33	1.36963	33.34	0.746824	0.798516	0.149141	0.63138	0.131652	0.0343325		0.0243054	0.147929	0.031949	0.0964347	0.0942867	0.0150518
7	U1482	A	5	H	5	145	150	38.9	0.537977	1025.91	2.28741	26.2066	1.55348	2.15865	0.318477	1.29121	0.275132	0.0674112		0.0451879	0.270953	0.0590713	0.167132	0.164764	0.0290833
8	U1482	A	6	H	4	70	74	46.1	0.669818	1023.59	2.44634	33.9654	1.46133	1.78053	0.289099	1.16622	0.262601	0.0633339		0.0435899	0.27251	0.0579141	0.173675	0.170205	0.0266474
9	U1482	A	7	H	4	70	74	55.6	0.862014	1031.19	1.71844	26.5634	1.22328	1.98639	0.266885	1.07672	0.231266	0.0555865		0.0366004	0.223075	0.0472645	0.129789	0.13282	0.0199146
10	U1482	A	8	H	4	70	74	65.1	1.07389	1042.99	1.77002	33.9126	1.12216	1.66103	0.238379	0.980976	0.219773	0.0538647		0.0349839	0.21203	0.0456173	0.131125	0.126998	0.0195956
11	U1482	A	9	H	4	66	70	74.6	1.30402	1063.8	1.40795	25.6156	0.979806	1.60819	0.212514	0.843211	0.184699	0.0427704		0.0291294	0.180153	0.0376224	0.104704	0.0987493	0.0169246
12	U1482	A	10	H	6	145	150	87.9	1.65358	1148.1	1.51016	30.0629	1.06671	1.67275	0.230044	0.941261	0.19554	0.0463133		0.0315999	0.188961	0.0406924	0.112904	0.111891	0.0226361
13	U1482	A	11	H	4	70	74	93.6	1.81197	1020.37	1.2701	32.8855	0.826046	1.05712	0.174222	0.709805	0.153758	0.0374728		0.0249026	0.153915	0.033165	0.0932712	0.0988583	0.016578
14	U1482	A	12	H	4	70	74	103.1	2.08557	1044.99	1.20457	29.2379	0.725636	0.947663	0.15372	0.626252	0.139719	0.034733		0.023506	0.138904	0.0298427	0.0878085	0.0910301	0.0150736
15	U1482	A	13	H	4	70	74	112.6	2.369	947.04	2.40922	25.8443	1.38945	1.98204	0.287792	1.18587	0.264566	0.0627996		0.0436253	0.269958	0.0579831	0.168176	0.158084	0.0259456
16	U1482	A	14	H	4	66	70	122.1	2.65945	1034.67	1.39515	59.4743	0.833602	1.10543	0.173198	0.689916	0.147889	0.0382154		0.026169	0.159432	0.0366779	0.104443	0.107768	0.016882
17	U1482	A	15	H	6	145	150	135.4	3.07201	1101.39	2.02939	103.334	1.147	1.59653	0.226917	0.92529	0.197521	0.0477674		0.0339213	0.218531	0.0467395	0.138938	0.145748	0.028324
18	U1482	A	16	H	4	70	74	141.1	3.24891	1014.15	1.16855	84.9233	0.932343	1.73328	0.213272	0.816937	0.169289	0.0421083		0.0265349	0.155626	0.031991	0.0894833	0.0915884	0.0152858
19	U1482	A	17	H	4	70	74	150.6	3.54095	1056.4	1.16112	86.5978	0.774695	1.16923	0.167389	0.646265	0.143505	0.0344272		0.0226315	0.139154	0.0304797	0.087395	0.0940198	0.0158157
20	U1482	A	18	H	4	70	74	160.1	3.82611	1040.6	1.41033	92.7016	1.0737	1.89299	0.236509	0.935889	0.190381	0.0489441		0.0299019	0.176991	0.0369827	0.107351	0.110777	0.0187258
21	U1482	A	19	H	4	70	74	169.6	4.10024	1061.75	1.36854	107.821	1.24805	2.66285	0.302839	1.16465	0.243058	0.0589762		0.0357817	0.199275	0.0379609	0.107299	0.10308	0.0158207
22	U1482	A	20	H	6	145	150	182.9	4.45696	1105.32	1.1059	112.305	0.914379	1.72499	0.208316	0.794929	0.166589	0.0405871		0.0258754	0.14563	0.0295679	0.0878541	0.0866584	0.0190396
23	U1482	A	21	H	4	70	74	188.7	4.59973	1012.16	1.44918	139.414	1.24236	2.6137	0.295599	1.14104	0.24246	0.0579769		0.0348854	0.199569	0.0413532	0.112209	0.108548	0.0182182
24	U1482	A	22	H	4	70	74	198.2	4.81274	1091.79	1.02514	129.101	0.733776	1.27339	0.161097	0.627653	0.130171	0.0373961		0.0211579	0.125383	0.0265595	0.0761855	0.07964	0.0134282
25	U1482	A	23	H	2	70	74	204.6	4.93939	1063.62	1.1318	143.961	0.830226	1.61082	0.185328	0.724836	0.149755	0.0438512		0.0234016	0.147363	0.0297229	0.0862617	0.0845203	0.0142055
26	U1482	A	24	H	2	70	74	214.1	5.09828	1045.65	1.02678	122.1	0.824532	1.5184	0.184687	0.710102	0.143937	0.0392777		0.0226094	0.137033	0.0288233	0.0819229	0.0862282	0.0153027
27	U1482	A	25	H	2	70	74	223.6	5.21728	1081.19	0.942564	126.556	0.676017	1.15847	0.144874	0.556391	0.121588	0.0340638		0.0200352	0.117403	0.0246703	0.0736026	0.0763316	0.0133872
28	U1482	A	25	H	6	147	152	230.4	5.27464	1126.71	0.802699	95.2844	0.444079	0.693311	0.0971449	0.392494	0.0879754	0.0246297		0.0150537	0.0916822	0.0206217	0.0609586	0.065869	0.0153173
29	U1482	A	26	H	4	70	74	236.1	5.30296	1038.55	0.909259	118.79	0.573722	1.02173	0.125923	0.488251	0.100441	0.0318405		0.0175022	0.109832	0.0233747	0.071834	0.0727455	0.013037
30	U1482	A	27	H	4	70	74	245.6	5.45	1061.09	0.94819	115.718	0.614784	1.02538	0.131066	0.5202	0.112033	0.0321908		0.0180812	0.113784	0.0242555	0.0689908	0.0755621	0.0148344
31	U1482	A	28	H	4	70	74	255.2	5.62841	1101.24	0.991928	140.066	0.669352	1.09831	0.137941	0.540662	0.118626	0.0354375		0.0196052	0.121425	0.0258667	0.074222	0.0794863	0.0148553
32	U1482	A	29	H	4	70	74	264.6	5.74365	1223.56	1.34088	192.38	0.919065	2.06314	0.225834	0.891369	0.189967	0.0568598		0.0309326	0.18421	0.0381881	0.107429	0.100916	0.0183499
33	U1482	A	30	H	6	148	153	278	5.98512	912.513	1.68918	84.7074	1.23737	3.04799	0.314985	1.25323	0.278467	0.0634316		0.0476399	0.27336	0.0541653	0.146913	0.144038	0.0354655
34	U1482	A	31	H	4	70	74	283.7	6.10886	530.933	0.857737	25.1445	0.517668	1.32094	0.130276	0.541221	0.125257	0.0296809		0.0202963	0.114086	0.0234278	0.0628345	0.0526143	0.0107643
35	U1482	A	32	H	4	70	74	293.1	6.33189	1161.69	1.15538	176.202	0.794793	1.49671	0.182004	0.716069	0.154963	0.046621		0.026037	0.156373	0.0313942	0.0909187	0.0876607	0.0166474
36	U1482	A	33	H	4	70	74	302.7	6.57464	1331.1	0.940685	193.012	0.554078	0.989482	0.123125	0.499367	0.107963	0.0377227		0.0184448	0.115016	0.0242672	0.0677345	0.0695953	0.0135712
37	U1482	A	34	H	4	70	74	311.9	6.8113	1129.12	1.12266	160.163	0.842797	1.52463	0.183951	0.719142	0.157638	0.0434347		0.0246501	0.150648	0.0309192	0.0874914	0.0846722	0.0183764
38	U1482	A	35	H	6	143	148	325.1	7.13797	1280.32	1.17246	140.295	0.851198	1.64359	0.19896	0.782051	0.1598	0.0407728		0.0261482	0.159804	0.033087	0.0970117	0.0959003	0.0214391
39	U1482	A	36	H	4	70	74	330.9	7.27022	1477.57	0.98871	196.932	0.655006	1.25009	0.149189	0.600737	0.1268	0.043237		0.0209308	0.124089	0.0268806	0.07642	0.0719522	0.0166961
40	U1482	A	37	H	4	70	74	340.4	7.46331	1081.96	1.13855	139.867	0.761028	1.08937	0.149614	0.598117	0.122055	0.0403642		0.0217008	0.131443	0.0285869	0.0877913	0.0864448	0.0162276
41	U1482	A	38	F	4	70	74	349.5	7.61224	1198.81	1.09712	116.063	0.766982	1.3695	0.170678	0.673341	0.145418	0.0394465		0.0233086	0.141849	0.0298463	0.0825072	0.0831613	0.0178556
42	U1482	A	39	F	4	50	54	354.3	7.67334	1254.62	1.29939	170.993	0.90345	1.42981	0.190709	0.761554	0.152481	0.0478114		0.0258049	0.160537	0.0333699	0.0965011	0.0978104	0.0201859
43	U1482	A	40	F	4	50	54	358.8	7.71806	1259.83	1.06972	129.236	0.759123	1.42277	0.174352	0.690475	0.146503	0.0424721		0.022655	0.138752	0.0288373	0.079441	0.076023	0.0152597
44	U1482	A	41	F	4	50	54	363.5	7.75052	1347.22	1.11103	130.35	0.728516	1.18182	0.158691	0.634269	0.136897	0.0395208		0.0215419	0.138046	0.0281666	0.0837174	0.078812	0.0179156
45	U1482	A	42	F	3	122	132	367.7	7.76618	1100.61	0.894426	71.1087	0.666081	1.13892	0.145912	0.585336	0.123331	0.0311935		0.0187615	0.117047	0.024624	0.0707329	0.0672538	0.0162329
46	U1482	A	42	F	4	50	54	368.3	7.76733	1945.32	1.05906	197.354	0.825604	1.62526	0.197571	0.777498	0.165393	0.0500432		0.0252271	0.146257	0.02902	0.0819505	0.0777419	0.018378

## Sheet: Table S6
Table S6
Nd isotopic compositions of fine-grained detrital river sediments in Northwestern Australia and Southeast Asia
River	Sample	Location	Latitude	Longitude	143Nd/144Nd			eNd
					± 2 se
This study
Jardine River	Q3	Queensland	11°06.29′ S	142°17.00′ E	0.5121	±	8.20208e-06	-10.34
Victoria River	MS5	Northern Territory	15°36.61′ S	130°24.07′ E	0.511991	±	6.66419e-06	-12.47
Ord River	MS6	Western Australia	15°41.38′ S	128°41.29′ E	0.511724	±	6.15156e-06	-17.68
De Grey River	MS10	Western Australia	20°18.71′ S	119°15.35′ E	0.51136	±	3e-06	-24.77
Ashburton River	MS12	Western Australia	22°32.63′ S	115°29.92′ E	0.511576	±	4.61367e-06	-20.57
Gascoyne River	MS14	Western Australia	24°49.74′ S	113°46.20′ E	0.511509	±	7.17682e-06	-21.86
Sungay Ayung	BMS1	Bali	08°18.04′ S	115°14.14′ E	0.512916	±	5.63893e-06	5.58
Bengawan Manyar	JMS1	Java	07°06.68′ S	112°35.58′ E	0.512668	±	7.68945e-06	0.74
Wandela River	TIM1	Timor	unknown		0.512151	±	6.66419e-06	-9.34
La River	TIM4	Timor	unknown		0.512284	±	7.68945e-06	-6.75
Bayon et al. (2020)
East Alligator River	MS3	Northern Territory	12°25.51′ S	132°57.92′ E	0.512031	±	4e-06	-11.69
Fitzroy River	MS8	Western Australia	17°43.65′ S	123°38.45′ E	0.511677	±	5.63893e-06	-18.59
Fortescue River	MS11	Western Australia	21°17.60′ S	116°08.62′ E	0.511496	±	5e-06	-22.13
Murchison River	MS15	Western Australia	27°49.68′ S	114°41.33′ E	0.511422	±	4e-06	-23.57
Brantas River	JMS2	Java	07°26.77′ S	112°27.39′ E	0.512839	±	5e-06	4.09
Sepik River	U1484*	Papua New Guinea	03°07.93ʹS	142°46.98ʹE	0.512649	±	4.61367e-06	0.36
* U1484A-1-H-2-145/150cm

## Sheet: Table S7
Table S7
Three-component mixing models: Nd isotope and (Nd/Yb)N values of detrital end-members.
	eNd	(Nd/Yb)N	References
Indonesian detritus	-10.34	0.69	(21, 69, This study)
NW Australian fine clay (<0.8 µm)	-12.47	1.08	This study
NW Australian zircon-depleted silt (4-12 µm)	-17.68	1.02	This study
NW Australian zircon-bearing silt (10-63 µm)	-24.77	0.59	This study
End-member compositions for NW Australian sediment sources correspond to average U1482 values for the 4.1-7.2 Ma time interval.

## Sheet: Table S8
Table S8
Parameters used for mass balance modeling of seawater Sr isotopes.
Symbol	Description	Value	Reference
Fcw	Sr released by continental carbonate weathering	6 Gmol/yr	(74)
FMOR	Sr exchange flux between the oceanic crust and seawater	5 Gmol/yr	(74)
rcw	87Sr/86Sr of continental carbonate rocks	0.708	(75)
rMOR	87Sr/86Sr of Sr released during oceanic crust-seawater interactions	0.703	(76)
rsw	87Sr/86Sr of continental silicate rocks, excluding SE Asian ophiolites	0.717	Calculated so that the riverine 87Sr/86Sr is equal to 0.712 (75)
rophio	87Sr/86Sr of Indonesian rocks from Halmahera, Sulawesi et Banda arc islands	0.7085	GEOROC database a
	(Ca+Mg)/Sr molar ratio of Indonesian rocks from Halmahera, Sulawesi and Banda arc islands	424	GEOROC database a
	(Ca+Mg)/Sr molar ratio of upper continental crust	374	(19)
a- Data were downloaded from the GEOROC database (https://georoc.eu/) on December 2022, using the following pre-compiled files for rock compositions at Convergent Margins: Halmahera, Sulawesi, Banda.
